# Supplementary material for: Genomes From Historic DNA Unveil Massive Hidden Extinction and Terminal Endangerment in a Tropical Asian Songbird Radiation
Source: Mol Biol Evol. 2022 Sep 6;39(9):msac189. doi: 10.1093/molbev/msac189 (PMC9486911; doi:10.1093/molbev/msac189)
Supplement: msac189_Supplementary_Data [file msac189_supplementary_data.zip]

Archive with 5 entries (5 files):
- TableS4.xlsx
- TableS5.xlsx
- ResponseLetter.pdf
- Shama_SI.pdf
- TableS3.xlsx
