# Supplementary material for: Genomes From Historic DNA Unveil Massive Hidden Extinction and Terminal Endangerment in a Tropical Asian Songbird Radiation
Source: Mol Biol Evol. 2022 Sep 6;39(9):msac189. doi: 10.1093/molbev/msac189 (PMC9486911; doi:10.1093/molbev/msac189)
Supplement: msac189_Supplementary_Data [file msac189_supplementary_data.zip › TableS4.xlsx]

## Sheet: MatrixOutput
	KU058637.1_A3_22599_barbouri_Maratua	KU058637.1_A3_4175_javanus_MidJava	KU058637.1_L171_melanurus_Siberut	KU058637.1_JF1793_macrourus_Vietnam	KU058637.1_L70_Unknown_Banyak	KU058637.1_NRM200336774_macrourus_Vietnam	KU058637.1_L69_tricolor_Aceh	KU058637.1_L142_melanurus_Nias	KU058637.1_KK011_macrourus_Myanmar	KU058637.1_NRM20036776_macrourus_Vietnam	KU058637.1_JF4287_macrourus_Vietnam	KU058637.1_JF200_macrourus_Laos	KU058637.1_L223_tricolor_Singapore	KU058637.1_L62R_hypolizus_Simeulue	KU058637.1_L58R_hypolizus	KU058637.1_SEA15_suavis_Sarawak	KU058637.1_L68_hypolizus_Simeulue	KU058637.1_JF1795_macrourus_Vietnam	KU058637.1_A3_22515_tricolor_Langkawi	KU058637.1_JF163_macrourus_Laos	KU058637.1_SKIN_580291_albiventris_AndamanIsland	KU058637.1_SKIN_580290_albiventris_AndamanIsland	KU058637.1_L232_tricolor_Singapore	KU058637.1_SKIN_447772_suavis_Kalimantan	KU058637.1_SKIN_447773_suavis_SW_Borneo	KU058637.1_A129477_leggei_SriLanka	KU058637.1_L87_melanurus_Nias	KU058637.1_A322482_omissus_EastJava	KU058637.1_SKIN_580368_omissus_EastJava	KU058637.1_SKIN_580388_nigricauda_KangeanIsland	KU058637.1_KK03_macrourus_Myanmar	KU058637.1_DOT15021_stricklandii_Sabah	KU058637.1_DOT334_stricklandii_Sabah	KU058637.1_JF411_macrourus_Laos	KU058637.1_L61R_opisthochrus_Babi	KU058637.1_A129560_melanurus_Nias	KU058637.1_A322575_tricolor_Sumatra	KU058637.1_L1739_tricolor_Singapore	KU058637.1_SKIN_462930_malabaricus_SW_India	KU058637.1_A344447_malabaricus_SW_India	KU058637.1_A129554_melanurus_Nias	KU058637.1_JF4245_macrourus_Vietnam	KU058637.1_SKIN_291682_macrourus_Vietnam	KU058637.1_A3_22478_tricolor_RiauIslands	KU058637.1_MNHN04_macrourus_Thailand	KU058637.1_MNHN05_macrourus_Laos	KU058637.1_MNHN06_macrourus_Thailand	KU058637.1_JF401_macrourus_Laos	KU058637.1_JF409_macrourus_Laos
KU058637.1_A3_22599_barbouri_Maratua
KU058637.1_A3_4175_javanus_MidJava	0.0205011
KU058637.1_L171_melanurus_Siberut	0.0169903	0.0364842
KU058637.1_JF1793_macrourus_Vietnam	0.00245098	0.0229885	0.0154143
KU058637.1_L70_Unknown_Banyak	0.0104167	0.0296846	0.0109689	0.00759013
KU058637.1_NRM200336774_macrourus_Vietnam	0.00501253	0.0238095	0.0117845	0.00379507	0.0071048
KU058637.1_L69_tricolor_Aceh	0.0078125	0.029361	0.0120482	0.00785855	0.00362319	0.00682594
KU058637.1_L142_melanurus_Nias	0.0078125	0.0275862	0.0120275	0.00757576	0.00520833	0.00837521	0.00501672
KU058637.1_KK011_macrourus_Myanmar	0.0100251	0.0268908	0.0150754	0.00746269	0.0104167	0.00326797	0.00974026	0.0112179
KU058637.1_NRM20036776_macrourus_Vietnam	0	0.0231317	0.0121739	0	0.00711744	0	0.00695652	0.00673401	0.003367
KU058637.1_JF4287_macrourus_Vietnam	0	0.0223881	0.0127505	0.00193424	0.00720721	0	0.00531915	0.0087108	0.00509338	0
KU058637.1_JF200_macrourus_Laos	0.0104167	0.0314685	0.0209059	0.0132576	0.0121528	0.0118243	0.0131363	0.0146104	0.0173502	0.0135823	0.0152801
KU058637.1_L223_tricolor_Singapore	0.0078125	0.0297723	0.0122164	0.0094697	0.00520833	0.00676819	0	0.00650407	0.0110585	0.0085034	0.00848896	0.0126382
KU058637.1_L62R_hypolizus_Simeulue	0.0125628	0.032491	0.0141844	0.00767754	0.00362319	0.00715564	0.00182482	0.00350263	0.00700525	0.00705467	0.00880282	0.0140105	0.00350263
KU058637.1_L58R_hypolizus	0.00982801	0.0279146	0.013267	0.00561798	0.00173611	0.00502513	0.00163132	0.00320513	0.00782473	0.00505051	0.00681431	0.0110935	0.0031746	0.00169492
KU058637.1_SEA15_suavis_Sarawak	0.0143198	0.0289855	0.0281924	0.0131579	0.019573	0.0167785	0.0195122	0.0213465	0.0191693	0.017094	0.0139616	0.0226537	0.0194489	0.0225303	0.0198777
KU058637.1_L68_hypolizus_Simeulue	0.0145631	0.0348837	0.0163934	0.00932836	0.00526316	0.0116667	0.00517241	0.00660066	0.0162075	0.010101	0.010453	0.0167224	0.00837521	0.010274	0.00801282	0.0229508
KU058637.1_JF1795_macrourus_Vietnam	0.00680272	0.0285261	0.0147059	0.00546448	0.00705467	0.00498339	0.00841751	0.00819672	0.00944882	0.00338983	0.00515464	0.0163399	0.00818331	0.0101695	0.00921659	0.0231839	0.0141287
KU058637.1_A3_22515_tricolor_Langkawi	0.015873	0.0311042	0.038835	0.0277778	0.0322581	0.0263591	0.0292208	0.0297521	0.0282132	0.0240964	0.0245614	0.0325203	0.029316	0.0331588	0.0276498	0.0330827	0.0337079	0.0285285
KU058637.1_JF163_macrourus_Laos	0.0162791	0.028481	0.02589	0.0201097	0.0190972	0.0163399	0.0211039	0.0192308	0.021309	0.0185185	0.0203735	0.011041	0.0205371	0.0237288	0.019432	0.0271903	0.0282575	0.0237389	0.0354505
KU058637.1_SKIN_580291_albiventris_AndamanIsland	0.0226757	0.0357698	0.0469256	0.0325497	0.0381944	0.0343137	0.0373377	0.036859	0.0350076	0.0319865	0.0322581	0.0410095	0.0379147	0.040678	0.0343284	0.0343797	0.0404984	0.0350365	0.0101744	0.0402299
KU058637.1_SKIN_580290_albiventris_AndamanIsland	0.0226757	0.0357698	0.0469256	0.0307414	0.0364583	0.0326797	0.0357143	0.0352564	0.0334855	0.030303	0.0305603	0.0394322	0.0363349	0.0372881	0.0313433	0.0343797	0.0404984	0.0350365	0.0101744	0.0402299	0.00282885
KU058637.1_L232_tricolor_Singapore	0.0114943	0.0298273	0.0145631	0.00907441	0.00699301	0.00653595	0.00649351	0.00806452	0.00918836	0.00673401	0.00854701	0.0174603	0.00794913	0.0102041	0.00750751	0.0239163	0.0126382	0.00592593	0.0307918	0.0246734	0.0373027	0.0373027
KU058637.1_SKIN_447772_suavis_Kalimantan	0.0249433	0.037325	0.0355987	0.0216998	0.0208333	0.0261438	0.0211039	0.0240385	0.0258752	0.023569	0.0237691	0.0268139	0.0236967	0.0220339	0.0208955	0.0104634	0.0249221	0.0306569	0.0377907	0.0359195	0.039604	0.039604	0.0301291
KU058637.1_SKIN_447773_suavis_SW_Borneo	0.0181406	0.0342146	0.0339806	0.0144665	0.0208333	0.0228758	0.0211039	0.0224359	0.0243531	0.0185185	0.0169779	0.0252366	0.0221169	0.0237288	0.0208955	0.00149477	0.0249221	0.0262774	0.0348837	0.033046	0.0353607	0.0353607	0.0286944	0.0127298
KU058637.1_A129477_leggei_SriLanka	0.015873	0.0326594	0.0420712	0.0198915	0.0295139	0.0277778	0.0292208	0.0272436	0.0289193	0.0218855	0.0220713	0.033123	0.0300158	0.0288136	0.0253731	0.0298954	0.0327103	0.0306569	0.0319767	0.0344828	0.029703	0.0268741	0.0329986	0.0339463	0.029703
KU058637.1_L87_melanurus_Nias	0.0204082	0.0466563	0.0307443	0.0198915	0.0191304	0.0294118	0.0194805	0.0224719	0.0289634	0.0218855	0.0204082	0.028436	0.0205696	0.0169492	0.0209268	0.0358744	0.0187207	0.0263158	0.0465116	0.0359712	0.0495751	0.0495751	0.0272597	0.0339943	0.0354108	0.0396601
KU058637.1_A322482_omissus_EastJava	0.0181406	0.0171073	0.0355987	0.0216998	0.026178	0.0228758	0.0243506	0.0241546	0.0244648	0.020202	0.0187713	0.0301109	0.0253968	0.0271647	0.023988	0.0254111	0.0328638	0.0249267	0.0305233	0.02886	0.0284091	0.03125	0.0272597	0.0340909	0.0298295	0.0284091	0.0411932
KU058637.1_SKIN_580368_omissus_EastJava	0.00907029	0.00933126	0.0275081	0.0144665	0.0190972	0.0147059	0.0194805	0.0176282	0.0167428	0.013468	0.0135823	0.0236593	0.0205371	0.0220339	0.0179104	0.019432	0.0249221	0.0175182	0.0232558	0.0215517	0.0240453	0.0240453	0.0200861	0.0268741	0.0226308	0.0212164	0.0354108	0.00710227
KU058637.1_SKIN_580388_nigricauda_KangeanIsland	0.0113379	0.0279938	0.0355987	0.0235081	0.0260417	0.0261438	0.0275974	0.025641	0.0304414	0.0252525	0.0254669	0.0205047	0.0268562	0.0305085	0.0253731	0.0269058	0.0311526	0.0291971	0.0348837	0.0172414	0.0339463	0.0339463	0.0329986	0.0339463	0.029703	0.0254597	0.0368272	0.0284091	0.0212164
KU058637.1_KK03_macrourus_Myanmar	0.00907029	0.0264386	0.02589	0.0162749	0.0190972	0.0163399	0.0178571	0.0160256	0.021309	0.0151515	0.0169779	0.0141956	0.0173776	0.020339	0.0164179	0.0209268	0.0233645	0.020438	0.0290698	0.0114943	0.0311174	0.0311174	0.0243902	0.0282885	0.0240453	0.0226308	0.029745	0.0255682	0.0183876	0.0113154
KU058637.1_DOT15021_stricklandii_Sabah	0.0113379	0.0279938	0.0339806	0.0216998	0.0243056	0.0245098	0.025974	0.0240385	0.0289193	0.023569	0.0237691	0.0157729	0.0252765	0.0288136	0.0238806	0.0254111	0.029595	0.0277372	0.0334302	0.0100575	0.0325318	0.0325318	0.0315638	0.0325318	0.0282885	0.0254597	0.0325779	0.0269886	0.019802	0.00848656	0.00848656
KU058637.1_DOT334_stricklandii_Sabah	0.0113379	0.0279938	0.0339806	0.0216998	0.0243056	0.0245098	0.025974	0.0240385	0.0289193	0.023569	0.0237691	0.0157729	0.0252765	0.0288136	0.0238806	0.0254111	0.029595	0.0277372	0.0334302	0.0100575	0.0325318	0.0325318	0.0315638	0.0325318	0.0282885	0.0240453	0.0311615	0.0269886	0.019802	0.00707214	0.00707214	0.00141443
KU058637.1_JF411_macrourus_Laos	0.00453515	0.0264798	0.012945	0.00180832	0.00694444	0.00163399	0.00655738	0.00802568	0.00460829	0	0.0017094	0.0127389	0.00797448	0.0101695	0.0075188	0.0180995	0.0109034	0.00735294	0.0234604	0.0188406	0.0299572	0.0299572	0.00723589	0.0256776	0.021398	0.0256776	0.0242857	0.0229226	0.0156919	0.0242511	0.0156919	0.0228245	0.0228245
KU058637.1_L61R_opisthochrus_Babi	0.0182648	0.0359375	0.0211382	0.0127042	0.00520833	0.0163934	0.00974026	0.0112179	0.0183206	0.013468	0.0135823	0.0205047	0.0110585	0.0135823	0.0104634	0.0254491	0.0109546	0.0146628	0.0335766	0.030303	0.0326705	0.0355114	0.0144092	0.0255682	0.0255682	0.0326705	0.0241821	0.0271041	0.0241477	0.03125	0.0241477	0.0298295	0.0298295	0.012894
KU058637.1_A129560_melanurus_Nias	0.0204082	0.0419907	0.0210356	0.0126582	0.00694444	0.0163399	0.00974026	0.0112179	0.0182648	0.013468	0.0118846	0.0157729	0.00947867	0.0101695	0.0104478	0.0284006	0.0124611	0.0189781	0.0377907	0.0258621	0.0438472	0.0438472	0.0157819	0.0282885	0.029703	0.0367751	0.0283286	0.0369318	0.029703	0.0325318	0.0268741	0.0311174	0.0311174	0.0142653	0.0170455
KU058637.1_A322575_tricolor_Sumatra	0.0181406	0.0404355	0.02589	0.0126582	0.0121528	0.0196078	0.00811688	0.0128205	0.021309	0.0151515	0.0152801	0.022082	0.00947867	0.0135593	0.0134328	0.0284006	0.0155763	0.0160584	0.0377907	0.0344828	0.0410184	0.0410184	0.0157819	0.029703	0.0282885	0.0367751	0.0254958	0.0340909	0.0282885	0.0367751	0.0282885	0.0353607	0.0353607	0.0171184	0.0142045	0.019802
KU058637.1_L1739_tricolor_Singapore	0.00680272	0.0248834	0.0145631	0.00723327	0.00868056	0.00326797	0.00487013	0.00961538	0.00913242	0.003367	0.00679117	0.0126183	0.00631912	0.0118644	0.00895522	0.019432	0.0140187	0.00875912	0.0247093	0.0215517	0.0339463	0.0339463	0.0071736	0.0268741	0.0254597	0.029703	0.0269122	0.0241477	0.0169731	0.0268741	0.0183876	0.0254597	0.0254597	0.00713267	0.0142045	0.0183876	0.0183876
KU058637.1_SKIN_462930_malabaricus_SW_India	0.0136054	0.0279938	0.0177994	0.00904159	0.00694444	0.00980392	0.00811688	0.00801282	0.0136986	0.00673401	0.00848896	0.00946372	0.00947867	0.0101695	0.00746269	0.0164425	0.0109034	0.0116788	0.0290698	0.0201149	0.0353607	0.0353607	0.0129125	0.019802	0.0183876	0.0282885	0.0226629	0.0255682	0.0183876	0.0254597	0.0169731	0.0240453	0.0240453	0.00998573	0.0142045	0.0169731	0.0169731	0.00990099
KU058637.1_A344447_malabaricus_SW_India	0.0113379	0.029549	0.0194175	0.00723327	0.00694444	0.0114379	0.00811688	0.00801282	0.0152207	0.00673401	0.00848896	0.00946372	0.00947867	0.0101695	0.00746269	0.0164425	0.00934579	0.0131387	0.0276163	0.0215517	0.0339463	0.0339463	0.0143472	0.0183876	0.0169731	0.0268741	0.0212465	0.0269886	0.019802	0.0240453	0.0155587	0.0226308	0.0226308	0.0085592	0.0127841	0.0155587	0.0155587	0.0113154	0.00141443
KU058637.1_A129554_melanurus_Nias	0.0113379	0.0342146	0.0194175	0.00904159	0.00694444	0.0163399	0.00811688	0.00641026	0.0182648	0.010101	0.00848896	0.0189274	0.00789889	0.00677966	0.00895522	0.0254111	0.00934579	0.0116788	0.0319767	0.0272989	0.0381895	0.0381895	0.0143472	0.0268741	0.0254597	0.029703	0.0240793	0.0298295	0.0226308	0.029703	0.0212164	0.0282885	0.0282885	0.0128388	0.0127841	0.0155587	0.0155587	0.0141443	0.0127298	0.0113154
KU058637.1_JF4245_macrourus_Vietnam	0.00453515	0.0264386	0.0194175	0.00180832	0.00868056	0.00653595	0.00811688	0.00961538	0.00913242	0.0016835	0.00339559	0.0157729	0.00947867	0.0101695	0.00746269	0.0179372	0.0124611	0.010219	0.0232558	0.0229885	0.029703	0.029703	0.0129125	0.0226308	0.0183876	0.0226308	0.0254958	0.0227273	0.0155587	0.0254597	0.0169731	0.0240453	0.0240453	0.00570613	0.0142045	0.0155587	0.0169731	0.00990099	0.0113154	0.00990099	0.0127298
KU058637.1_SKIN_291682_macrourus_Vietnam	0.00907029	0.029549	0.0194175	0.00361664	0.00868056	0.00816993	0.00811688	0.00961538	0.0106545	0.0016835	0.00169779	0.0157729	0.00947867	0.0101695	0.00895522	0.019432	0.0124611	0.010219	0.0261628	0.0258621	0.0325318	0.0325318	0.0129125	0.0254597	0.0212164	0.0254597	0.0254958	0.0241477	0.0183876	0.0282885	0.019802	0.0268741	0.0268741	0.00570613	0.0127841	0.0169731	0.0169731	0.00990099	0.0113154	0.00990099	0.0127298	0.00565771
KU058637.1_A3_22478_tricolor_RiauIslands	0.00680272	0.0279938	0.0177994	0.00180832	0.00694444	0.00653595	0.00649351	0.00801282	0.00913242	0	0.00169779	0.0141956	0.00789889	0.0101695	0.00746269	0.0179372	0.0109034	0.00875912	0.0247093	0.0244253	0.0311174	0.0311174	0.0114778	0.0240453	0.019802	0.0240453	0.0240793	0.0227273	0.0169731	0.0268741	0.0183876	0.0254597	0.0254597	0.0042796	0.0113636	0.0155587	0.0155587	0.00848656	0.00990099	0.00848656	0.0113154	0.00424328	0.00141443
KU058637.1_MNHN04_macrourus_Thailand	0.00680272	0.029549	0.0194175	0.00180832	0.00868056	0.00653595	0.00811688	0.00961538	0.00913242	0.0016835	0.00339559	0.0157729	0.00947867	0.0101695	0.00746269	0.0209268	0.0124611	0.010219	0.0247093	0.0258621	0.0311174	0.0282885	0.0129125	0.0254597	0.0212164	0.019802	0.0254958	0.0255682	0.0183876	0.0282885	0.019802	0.0268741	0.0268741	0.00570613	0.0142045	0.0169731	0.0169731	0.00990099	0.0113154	0.00990099	0.0127298	0.00565771	0.00565771	0.00424328
KU058637.1_MNHN05_macrourus_Laos	0.00680272	0.0279938	0.0177994	0	0.00694444	0.00490196	0.00649351	0.00801282	0.00761035	0	0.00169779	0.0141956	0.00789889	0.00847458	0.00597015	0.019432	0.0109034	0.00875912	0.0247093	0.0244253	0.0311174	0.0282885	0.0114778	0.0240453	0.019802	0.0212164	0.0240793	0.0241477	0.0169731	0.0268741	0.0183876	0.0254597	0.0254597	0.0042796	0.0127841	0.0155587	0.0155587	0.00848656	0.00990099	0.00848656	0.0113154	0.00424328	0.00424328	0.00282885	0.00141443
KU058637.1_MNHN06_macrourus_Thailand	0.00453515	0.0279938	0.0177994	0.00180832	0.00868056	0.00653595	0.00811688	0.00961538	0.00913242	0.0016835	0.00339559	0.0157729	0.00947867	0.0118644	0.00895522	0.019432	0.0109034	0.00875912	0.0247093	0.0244253	0.0311174	0.0311174	0.0114778	0.0240453	0.019802	0.0240453	0.0240793	0.0241477	0.0169731	0.0268741	0.0183876	0.0254597	0.0254597	0.0042796	0.0127841	0.0155587	0.0155587	0.00848656	0.00990099	0.00848656	0.0113154	0.00424328	0.00424328	0.00282885	0.00424328	0.00282885
KU058637.1_JF401_macrourus_Laos	0.00680272	0.0279938	0.0177994	0.00180832	0.00868056	0.00653595	0.00811688	0.00961538	0.00913242	0.0016835	0.00339559	0.0157729	0.00947867	0.0118644	0.00895522	0.019432	0.0109034	0.00875912	0.0247093	0.0244253	0.0311174	0.0311174	0.0114778	0.0240453	0.019802	0.0240453	0.0240793	0.0241477	0.0169731	0.0268741	0.0183876	0.0254597	0.0254597	0.0042796	0.0127841	0.0155587	0.0155587	0.00848656	0.00990099	0.00848656	0.0113154	0.00424328	0.00424328	0.00282885	0.00424328	0.00282885	0.00282885
KU058637.1_JF409_macrourus_Laos	0.00453515	0.0264386	0.0161812	0	0.00694444	0.00490196	0.00649351	0.00801282	0.00761035	0	0.00169779	0.0141956	0.00789889	0.0101695	0.00746269	0.0179372	0.00934579	0.00729927	0.0232558	0.0229885	0.029703	0.029703	0.010043	0.0226308	0.0183876	0.0226308	0.0226629	0.0227273	0.0155587	0.0254597	0.0169731	0.0240453	0.0240453	0.00285307	0.0113636	0.0141443	0.0141443	0.00707214	0.00848656	0.00707214	0.00990099	0.00282885	0.00282885	0.00141443	0.00282885	0.00141443	0.00141443	0.00141443
KU058637.1_PBI_MAL_033_tricolor_Selangor	0.0136054	0.0326594	0.0194175	0.00904159	0.00694444	0.0147059	0.00649351	0.00801282	0.0167428	0.00841751	0.0101868	0.0173502	0.00789889	0.00847458	0.00746269	0.0239163	0.00934579	0.0131387	0.0290698	0.0287356	0.0353607	0.0353607	0.0129125	0.0254597	0.0240453	0.0282885	0.0226629	0.0284091	0.0212164	0.0282885	0.0226308	0.0268741	0.0268741	0.0114123	0.0113636	0.0141443	0.0141443	0.0127298	0.0113154	0.00990099	0.00990099	0.0113154	0.0113154	0.00990099	0.0113154	0.00990099	0.00990099	0.00990099	0.00848656
KU058637.1_A129549_melanurus_Nias	0.015873	0.0342146	0.0177994	0.00904159	0.00520833	0.0130719	0.00487013	0.00641026	0.0152207	0.00841751	0.0101868	0.0157729	0.00631912	0.00847458	0.00597015	0.0224215	0.00778816	0.0116788	0.0305233	0.0272989	0.0367751	0.0367751	0.0114778	0.0240453	0.0226308	0.029703	0.0212465	0.0298295	0.0226308	0.029703	0.0212164	0.0282885	0.0282885	0.00998573	0.00994318	0.0127298	0.0127298	0.0113154	0.00990099	0.00848656	0.00848656	0.00990099	0.00990099	0.00848656	0.00990099	0.00848656	0.00848656	0.00848656	0.00707214
KU058637.1_PBI_MAL_052_tricolor_Selangor	0.0113379	0.0311042	0.0145631	0.00542495	0.00173611	0.00980392	0.00162338	0.00320513	0.0121766	0.00505051	0.00679117	0.0126183	0.00315956	0.00508475	0.00298507	0.019432	0.0046729	0.00875912	0.0276163	0.0244253	0.0339463	0.0339463	0.00860832	0.0212164	0.019802	0.0268741	0.0184136	0.0269886	0.019802	0.0268741	0.0183876	0.0254597	0.0254597	0.00713267	0.00710227	0.00990099	0.00990099	0.00848656	0.00707214	0.00565771	0.00565771	0.00707214	0.00707214	0.00565771	0.00707214	0.00565771	0.00565771	0.00565771	0.00424328
KU058637.1_L230_tricolor_Singapore	0.00956938	0.0322034	0.010274	0.00749064	0.00358423	0.00692042	0.00176678	0.00338409	0.010101	0.00686106	0.008726	0.0136752	0.00342466	0.00682594	0.00488599	0.0213816	0.00654664	0.00793651	0.0310966	0.022508	0.0380952	0.0380952	0.00642055	0.0253968	0.0222222	0.0301587	0.0158983	0.0255183	0.0206349	0.0285714	0.0190476	0.0269841	0.0269841	0.00634921	0.00952381	0.0111111	0.00952381	0.00793651	0.00634921	0.00634921	0.0047619	0.00952381	0.00793651	0.00634921	0.00952381	0.00793651	0.00793651	0.00793651	0.00634921
KU058637.1_L244_tricolor_Singapore	0.00717703	0.0307942	0.0149254	0.00555556	0.00694444	0.00664452	0.00679117	0.00813008	0.00967742	0.00673401	0.0087108	0.0164745	0.00825083	0.0102564	0.0078125	0.0253566	0.00953895	0.00464396	0.0297806	0.0246154	0.0365297	0.0365297	0.00309119	0.0273973	0.0258752	0.0304414	0.0228659	0.0259939	0.0197869	0.0304414	0.021309	0.0289193	0.0289193	0.00608828	0.0121766	0.0136986	0.0121766	0.00761035	0.00913242	0.00913242	0.0106545	0.00913242	0.00761035	0.00608828	0.00913242	0.00761035	0.00761035	0.00761035	0.00608828
KU058637.1_L2328_tricolor_Singapore	0.0138568	0.0309951	0.0115321	0.0110294	0.00359066	0.00673401	0.00175439	0.00337268	0.00986842	0.00681431	0.00875657	0.0136752	0.00342466	0.00679117	0.00480769	0.0209003	0.00961538	0.00923077	0.033123	0.0218069	0.04	0.04	0.00616333	0.0292308	0.0261538	0.0338462	0.02	0.0276923	0.0215385	0.0307692	0.0215385	0.0292308	0.0292308	0.00769231	0.0123648	0.0138462	0.0153846	0.00923077	0.00923077	0.0107692	0.00923077	0.0138462	0.0138462	0.0123077	0.0138462	0.0123077	0.0123077	0.0123077	0.0107692
KU058637.1_L86_melanurus_Nias	0.015873	0.0363924	0.0226537	0.00904159	0.00700525	0.0181818	0.010327	0.00988468	0.0209003	0.013468	0.0139373	0.0200334	0.0117057	0.0135593	0.0109718	0.0251969	0.0109034	0.0165165	0.0367534	0.03177	0.0372024	0.0401786	0.0166163	0.0267857	0.0252976	0.0327381	0.0163934	0.0269058	0.0252976	0.03125	0.0252976	0.0297619	0.0297619	0.014881	0.0104634	0.0178571	0.0178571	0.016369	0.0133929	0.0119048	0.0119048	0.014881	0.014881	0.0133929	0.014881	0.0133929	0.0133929	0.0133929	0.0119048
KU058637.1_JF318_macrourus_Cambodia	0.0113636	0.0312989	0.0177994	0.00542495	0.00524476	0.00980392	0.00509338	0.00654664	0.0127796	0.00505051	0.00701754	0.0149254	0.00664452	0.0085034	0.00624025	0.0233645	0.00783699	0.00903614	0.0287879	0.0271084	0.0355556	0.0355556	0.00896861	0.0251852	0.0237037	0.0281481	0.0207407	0.0281481	0.0207407	0.0296296	0.0207407	0.0281481	0.0281481	0.00740741	0.0104167	0.0133333	0.0133333	0.00740741	0.00888889	0.00740741	0.00888889	0.00740741	0.00740741	0.00592593	0.00740741	0.00592593	0.00592593	0.00592593	0.00444444
[truncated: 8 more columns]
