# Supplementary material for: Genomes From Historic DNA Unveil Massive Hidden Extinction and Terminal Endangerment in a Tropical Asian Songbird Radiation
Source: Mol Biol Evol. 2022 Sep 6;39(9):msac189. doi: 10.1093/molbev/msac189 (PMC9486911; doi:10.1093/molbev/msac189)
Supplement: msac189_Supplementary_Data [file msac189_supplementary_data.zip › TableS5.xlsx]

## Sheet: MatrixOutput
	KU058637.1_JF1793_macrourus_Vietnam	KU058637.1_A3_22599_barbouri_Maratua	KU058637.1_A3_4175_javanus_MidJava	KU058637.1_JF4287_macrourus_Vietnam	KU058637.1_L223_tricolor_Singapore	KU058637.1_L244_tricolor_Singapore	KU058637.1_A322482_omissus_EastJava	KU058637.1_SEA15_suavis_Sarawak	KU058637.1_L86_melanurus_Nias	KU058637.1_L62R_hypolizus_Simeulue	KU058637.1_A3_22515_tricolor_Langkawi	KU058637.1_L70_Unknown_Banyak	KU058637.1_JF200_macrourus_Laos	KU058637.1_A3_22478_tricolor_RiauIslands	KU058637.1_L142_melanurus_Nias	KU058637.1_KK011_macrourus_Myanmar	KU058637.1_L58R_hypolizus	KU058637.1_L2328_tricolor_Singapore	KU058637.1_L68_hypolizus_Simeulue	KU058637.1_SKIN_580291_albiventris_AndamanIsland	KU058637.1_SKIN_580290_albiventris_AndamanIsland	KU058637.1_L1739_tricolor_Singapore	KU058637.1_L171_melanurus_Siberut	KU058637.1_JF1795_macrourus_Vietnam	KU058637.1_SKIN_580368_omissus_EastJava	KU058637.1_A129477_leggei_SriLanka	KU058637.1_L87_melanurus_Nias	KU058637.1_SKIN_447772_suavis_Kalimantan	KU058637.1_SKIN_447773_suavis_SW_Borneo	KU058637.1_SKIN_580388_nigricauda_KangeanIsland	KU058637.1_L69_tricolor_Aceh	KU058637.1_NRM200336774_macrourus_Vietnam	KU058637.1_SKIN_462930_malabaricus_SW_India	KU058637.1_A344447_malabaricus_SW_India	KU058637.1_JF163_macrourus_Laos	KU058637.1_DOT15021_stricklandii_Sabah	KU058637.1_DOT334_stricklandii_Sabah	KU058637.1_A322575_tricolor_Sumatra	KU058637.1_L232_tricolor_Singapore	KU058637.1_L230_tricolor_Singapore	KU058637.1_KK03_macrourus_Myanmar	KU058637.1_NRM20036776_macrourus_Vietnam	KU058637.1_A129560_melanurus_Nias	KU058637.1_JF4245_macrourus_Vietnam	KU058637.1_JF411_macrourus_Laos	KU058637.1_MNHN06_macrourus_Thailand	KU058637.1_MNHN05_macrourus_Laos	KU058637.1_L61R_opisthochrus_Babi	KU058637.1_SKIN_291682_macrourus_Vietnam
KU058637.1_JF1793_macrourus_Vietnam
KU058637.1_A3_22599_barbouri_Maratua	0.0220588
KU058637.1_A3_4175_javanus_MidJava	0.0381471	0.0223642
KU058637.1_JF4287_macrourus_Vietnam	0.0136364	0.0257732	0.0287582
KU058637.1_L223_tricolor_Singapore	0.0623501	0.0585516	0.0531401	0.0375303
KU058637.1_L244_tricolor_Singapore	0.0159091	0.0309446	0.0301129	0.0132013	0.039627
KU058637.1_A322482_omissus_EastJava	0.0518519	0.0342146	0.0210773	0.0506478	0.057047	0.0467197
KU058637.1_SEA15_suavis_Sarawak	0.0491803	0.0328638	0.0358423	0.0305882	0.0464853	0.036963	0.047619
KU058637.1_L86_melanurus_Nias	0.0366492	0.0279503	0.0390533	0.0200946	0.0391499	0.027	0.0488038	0.0388626
KU058637.1_L62R_hypolizus_Simeulue	0.0403023	0.0268562	0.0387779	0.0265896	0.037037	0.028754	0.0526316	0.0416244	0.0239521
KU058637.1_A3_22515_tricolor_Langkawi	0.0363636	0.0372578	0.0346369	0.0396476	0.0641711	0.0375	0.049951	0.0477612	0.0461384	0.0492278
KU058637.1_L70_Unknown_Banyak	0.00909091	0.0208333	0.0256983	0.00893855	0.037797	0.0126316	0.0455897	0.0301508	0.0202634	0.0215475	0.0329257
KU058637.1_JF200_macrourus_Laos	0.0113636	0.0238095	0.024581	0.00881057	0.0406417	0.0112016	0.0475267	0.030185	0.0225711	0.0256167	0.0334572	0.00657895
KU058637.1_A3_22478_tricolor_RiauIslands	0.00681818	0.0208333	0.027933	0.00770077	0.0406417	0.0141988	0.0463768	0.0310378	0.0234604	0.0245515	0.0342593	0.00750469	0.00818182
KU058637.1_L142_melanurus_Nias	0.00681818	0.0245399	0.029148	0.00784753	0.0396996	0.00954401	0.0470588	0.0312815	0.0183673	0.0264966	0.0320452	0.00670498	0.00756144	0.0084666
KU058637.1_KK011_macrourus_Myanmar	0.0227273	0.0254491	0.0312849	0.00994475	0.0427807	0.0166667	0.0507812	0.0328358	0.0230692	0.0309179	0.0362117	0.0131951	0.0121043	0.0111111	0.014111
KU058637.1_L58R_hypolizus	0.0280374	0.0267857	0.0347924	0.0224215	0.0395722	0.024108	0.0497238	0.0418944	0.0208711	0.0223084	0.0389734	0.0154143	0.0176909	0.0204082	0.0164251	0.0218631
KU058637.1_L2328_tricolor_Singapore	0.0211268	0.0238095	0.0314961	0.00898876	0.0363636	0.0171265	0.0490909	0.0278777	0.0216022	0.0222008	0.038789	0.00956023	0.0120482	0.0129271	0.0125	0.012299	0.0199307
KU058637.1_L68_hypolizus_Simeulue	0.0211268	0.0223214	0.0282486	0.0146067	0.0409483	0.0171265	0.05	0.0288809	0.0234023	0.0203095	0.0332068	0.00862069	0.0111524	0.012037	0.0115718	0.0170778	0.0156658	0.0120586
KU058637.1_SKIN_580291_albiventris_AndamanIsland	0.0431818	0.0357143	0.0290503	0.0462046	0.0695187	0.0492108	0.0479574	0.0517395	0.0547576	0.0538244	0.012963	0.0383178	0.03902	0.039783	0.0376294	0.0416667	0.048401	0.0461144	0.0435525
KU058637.1_SKIN_580290_albiventris_AndamanIsland	0.0568182	0.0401786	0.0335196	0.0517052	0.0748663	0.0538533	0.0506217	0.0561998	0.0583483	0.0576015	0.0138889	0.0429907	0.0435572	0.0443038	0.042333	0.0462963	0.0527226	0.0503843	0.0478224	0.0075188
KU058637.1_L1739_tricolor_Singapore	0.0136364	0.0252976	0.0290503	0.00770077	0.0427807	0.0154739	0.0480148	0.0296571	0.0214753	0.02644	0.0351852	0.00654206	0.00816697	0.00904159	0.00752587	0.012037	0.018851	0.0132979	0.0132979	0.0433276	0.0476603
KU058637.1_L171_melanurus_Siberut	0.00909091	0.0223214	0.0268156	0.00770077	0.0363636	0.0105465	0.0457875	0.0284926	0.0222222	0.0236742	0.0333333	0.0046729	0.00546946	0.00635786	0.00376294	0.012037	0.0186999	0.0105541	0.00879507	0.0412726	0.0455718	0.00617284
KU058637.1_JF1795_macrourus_Vietnam	0.0227273	0.0297619	0.0324385	0.00992282	0.0449198	0.0151086	0.0508167	0.0271985	0.0243243	0.0289296	0.0387524	0.0114504	0.012037	0.0129151	0.012488	0.0160681	0.0244115	0.0130095	0.016436	0.0460358	0.0502984	0.0123784	0.0105356
KU058637.1_SKIN_580368_omissus_EastJava	0.0409091	0.0282738	0.0100559	0.039604	0.0620321	0.0380687	0.017762	0.0392507	0.048474	0.0453258	0.0398148	0.0327103	0.0326679	0.0334539	0.0348071	0.0398148	0.0406223	0.0384287	0.0375747	0.0367586	0.0409357	0.034662	0.033534	0.0383632
KU058637.1_A129477_leggei_SriLanka	0.0363636	0.0208333	0.0301676	0.0275028	0.0524064	0.0334262	0.0452931	0.0365745	0.0314183	0.0377715	0.0407407	0.0252336	0.0263158	0.0289331	0.0263405	0.0305556	0.0293863	0.0273271	0.028181	0.0442774	0.0484545	0.0294627	0.027515	0.028133	0.0392648
KU058637.1_L87_melanurus_Nias	0.0295455	0.0342262	0.0335196	0.0187019	0.0513369	0.0287837	0.0595027	0.0419269	0.0314183	0.0349386	0.0407407	0.0205607	0.0172414	0.0207957	0.0159925	0.0231481	0.0337079	0.0273271	0.029035	0.0492899	0.0526316	0.0233969	0.022356	0.0247229	0.0442774	0.0392648
KU058637.1_SKIN_447772_suavis_Kalimantan	0.0318182	0.0267857	0.0324022	0.0286029	0.0534759	0.0334262	0.0479574	0.015165	0.0385996	0.0387158	0.0407407	0.0233645	0.0235935	0.0244123	0.0244591	0.0305556	0.0363008	0.0273271	0.0256191	0.0451128	0.0509607	0.02513	0.0240757	0.0255754	0.0342523	0.0342523	0.0384294
KU058637.1_SKIN_447773_suavis_SW_Borneo	0.0295455	0.0252976	0.0335196	0.0253025	0.0491979	0.0287837	0.0470693	0.0124888	0.0341113	0.0358829	0.0407407	0.0205607	0.0208711	0.0216998	0.0216369	0.0277778	0.0319793	0.0230572	0.0230572	0.0459482	0.0501253	0.0216638	0.0197764	0.0213129	0.0334169	0.0300752	0.0359231	0.0075188
KU058637.1_SKIN_580388_nigricauda_KangeanIsland	0.0363636	0.0252976	0.0346369	0.0308031	0.0588235	0.0352832	0.0497336	0.0392507	0.0332136	0.0443815	0.0444444	0.0308411	0.0272232	0.0334539	0.0319849	0.0361111	0.0354365	0.0273271	0.0324509	0.0442774	0.0484545	0.0329289	0.0309544	0.0272805	0.0384294	0.0334169	0.0401003	0.0325815	0.0325815
KU058637.1_L69_tricolor_Aceh	0.0344828	0.0252976	0.0303371	0.0165929	0.0430108	0.016791	0.0535236	0.0322581	0.025248	0.0303605	0.04	0.0140845	0.0136737	0.0163488	0.0151229	0.015814	0.0217014	0.0137221	0.0154374	0.0478188	0.0520134	0.0165361	0.0138169	0.0179795	0.0402685	0.034396	0.0302013	0.0310403	0.0268456	0.034396
KU058637.1_NRM200336774_macrourus_Vietnam	0.0136364	0.0208333	0.0301676	0.00660066	0.0385027	0.0140977	0.0485175	0.0270758	0.0217984	0.0254958	0.0351852	0.00841121	0.00907441	0.00813743	0.00940734	0.012037	0.0209059	0.0120794	0.0129534	0.0430743	0.0472973	0.00959024	0.00780572	0.0112069	0.0346284	0.027027	0.0261824	0.0244932	0.0202703	0.0287162	0.0135708
KU058637.1_SKIN_462930_malabaricus_SW_India	0.0136364	0.0267857	0.0301676	0.019802	0.0524064	0.0204271	0.0470693	0.0285459	0.032316	0.0321058	0.037037	0.0149533	0.0154265	0.0162749	0.0159925	0.0222222	0.0267934	0.0204953	0.0187874	0.0426065	0.0467836	0.0155979	0.0137575	0.0196078	0.0334169	0.0325815	0.031746	0.0242272	0.021721	0.0342523	0.0218121	0.0168919
KU058637.1_A344447_malabaricus_SW_India	0.0204545	0.0282738	0.0312849	0.0220022	0.055615	0.0204271	0.0479574	0.0330062	0.029623	0.0339943	0.037037	0.0186916	0.0172414	0.0198915	0.0178739	0.0240741	0.0276577	0.0230572	0.0213493	0.0434419	0.047619	0.0190641	0.0171969	0.0221654	0.0350877	0.0334169	0.0309106	0.0267335	0.0242272	0.0334169	0.022651	0.0194257	0.0075188
KU058637.1_JF163_macrourus_Laos	0.0295455	0.0252976	0.0268156	0.019802	0.0459893	0.0259981	0.0417407	0.0303301	0.029623	0.0302172	0.0361111	0.0149533	0.0154265	0.0180832	0.0197554	0.0240741	0.0276577	0.0222032	0.0187874	0.0434419	0.0459482	0.0181976	0.0180567	0.0196078	0.031746	0.0275689	0.0325815	0.0258981	0.0233918	0.0233918	0.0251678	0.0194257	0.0250627	0.0275689
KU058637.1_DOT15021_stricklandii_Sabah	0.0272727	0.0193452	0.024581	0.0264026	0.055615	0.0287837	0.0408526	0.0312221	0.035009	0.0377715	0.0361111	0.0214953	0.0163339	0.0244123	0.0244591	0.0287037	0.0293863	0.0239112	0.0239112	0.0384294	0.0409357	0.0242634	0.022356	0.0230179	0.0284043	0.0258981	0.0350877	0.0258981	0.0225564	0.0167084	0.0293624	0.0236486	0.0258981	0.0267335	0.0116959
KU058637.1_DOT334_stricklandii_Sabah	0.0295455	0.0193452	0.0268156	0.0286029	0.055615	0.0297122	0.0408526	0.0338983	0.035009	0.0396601	0.037963	0.0224299	0.0181488	0.0262206	0.0263405	0.0305556	0.0302506	0.0264731	0.0264731	0.0401003	0.0426065	0.0259965	0.0240757	0.0255754	0.0300752	0.0284043	0.0367586	0.0275689	0.0242272	0.0183793	0.0310403	0.0253378	0.0275689	0.0284043	0.0150376	0.00501253
KU058637.1_A322575_tricolor_Sumatra	0.00681818	0.0223214	0.027933	0.00770077	0.0395722	0.0122066	0.0466786	0.0270514	0.0217786	0.0245515	0.0342593	0.00560748	0.00635209	0.00723327	0.00658514	0.012963	0.0174672	0.0103538	0.0103538	0.043038	0.0472574	0.00779896	0.00520833	0.0111972	0.0345992	0.0278481	0.0236287	0.0244726	0.0202532	0.0312236	0.0135593	0.00851064	0.0151899	0.0177215	0.0185654	0.0227848	0.0244726
KU058637.1_L232_tricolor_Singapore	0.0159091	0.0252976	0.027933	0.0110011	0.0406417	0.00373483	0.0473214	0.0313901	0.0225632	0.0302172	0.0351852	0.0102804	0.00998185	0.0126582	0.00940734	0.0138889	0.0208514	0.0128755	0.0145923	0.0453401	0.0495382	0.0129983	0.00862069	0.0128535	0.0361041	0.0293871	0.0260285	0.0293871	0.0251889	0.0310663	0.0134907	0.0118846	0.0201511	0.0209908	0.0218304	0.0243493	0.0260285	0.0101781
KU058637.1_L230_tricolor_Singapore	0.0272727	0.0252976	0.0324022	0.0143014	0.0481283	0.0204271	0.0479574	0.0347904	0.0251346	0.03305	0.0361111	0.0140187	0.0127042	0.0153707	0.0150517	0.0175926	0.0250648	0.0153715	0.0187874	0.0442774	0.0484545	0.0138648	0.0128977	0.0179028	0.0401003	0.0309106	0.0300752	0.0325815	0.0284043	0.0359231	0.0201342	0.0168919	0.021721	0.0233918	0.0250627	0.0292398	0.0309106	0.0135021	0.0167926
KU058637.1_KK03_macrourus_Myanmar	0.0181818	0.0238095	0.024581	0.0132013	0.0449198	0.0167131	0.0435169	0.0303301	0.0233393	0.0292729	0.0314815	0.0102804	0.00816697	0.0144665	0.0131703	0.0175926	0.0190147	0.0162254	0.0145175	0.0409357	0.0434419	0.0121317	0.0120378	0.0153453	0.0325815	0.0250627	0.0267335	0.0250627	0.0208855	0.0233918	0.0192953	0.0143581	0.0208855	0.021721	0.0125313	0.0133668	0.0133668	0.0126582	0.0142737	0.0192147
KU058637.1_NRM20036776_macrourus_Vietnam	0.0227273	0.0297619	0.0312849	0.0132013	0.0331551	0.0213556	0.044405	0.0258698	0.0260323	0.0254958	0.0416667	0.011215	0.0136116	0.0126582	0.014111	0.0166667	0.0242005	0.0153715	0.0179334	0.0492899	0.053467	0.0138648	0.0120378	0.0153453	0.037594	0.031746	0.0275689	0.0258981	0.021721	0.0350877	0.0192953	0.0109797	0.0208855	0.0233918	0.0208855	0.0267335	0.0267335	0.0126582	0.0176322	0.0200501	0.0183793
KU058637.1_A129560_melanurus_Nias	0.0159091	0.0238095	0.0301676	0.0121012	0.0438503	0.0129991	0.0479574	0.0330062	0.024237	0.0226629	0.0342593	0.00841121	0.0108893	0.0108499	0.0112888	0.0175926	0.0164218	0.0119556	0.00683177	0.0442774	0.0484545	0.0121317	0.0094583	0.0161978	0.0359231	0.0292398	0.0284043	0.0275689	0.0233918	0.0309106	0.0167785	0.0135135	0.0183793	0.0208855	0.0200501	0.0242272	0.0258981	0.0101266	0.0142737	0.0183793	0.0142022	0.0175439
KU058637.1_JF4245_macrourus_Vietnam	0.0181818	0.0267857	0.027933	0.0121012	0.0385027	0.0148837	0.0462633	0.0303843	0.0251799	0.0245515	0.0351852	0.00654206	0.00907441	0.00994575	0.00940734	0.0157407	0.0216263	0.0136869	0.0128315	0.0435146	0.0476987	0.00954861	0.00775194	0.0128096	0.0351464	0.0292887	0.0267782	0.0259414	0.0217573	0.032636	0.0168067	0.0101351	0.0167364	0.0192469	0.01841	0.0242678	0.0259414	0.00845309	0.0134567	0.0167364	0.0142259	0.0125523	0.0117155
KU058637.1_JF411_macrourus_Laos	0.0204545	0.0238095	0.0268156	0.0132013	0.0438503	0.0176416	0.0479574	0.0276539	0.024237	0.0302172	0.0333333	0.011215	0.00998185	0.0108499	0.0122295	0.012963	0.0224719	0.0145175	0.0128096	0.0417711	0.0459482	0.0121317	0.0103181	0.0119352	0.0342523	0.0284043	0.0242272	0.0250627	0.0225564	0.0300752	0.0125839	0.00929054	0.0192147	0.0200501	0.0192147	0.0233918	0.0250627	0.0109705	0.0142737	0.0175439	0.0133668	0.0150376	0.015873	0.0125523
KU058637.1_MNHN06_macrourus_Thailand	0.00681818	0.0223214	0.027933	0.00660066	0.0417112	0.0148561	0.0470693	0.0267618	0.0233393	0.0245515	0.0324074	0.00560748	0.00635209	0.00542495	0.00658514	0.0111111	0.019879	0.0119556	0.0111016	0.0417711	0.0459482	0.00779896	0.00601892	0.00937766	0.0334169	0.0258981	0.0233918	0.0225564	0.0183793	0.0292398	0.0151007	0.00591216	0.0150376	0.0175439	0.0167084	0.0208855	0.0225564	0.00675105	0.0117548	0.0150376	0.0108605	0.0108605	0.0116959	0.00753138	0.0075188
KU058637.1_MNHN05_macrourus_Laos	0.00681818	0.0223214	0.027933	0.00550055	0.0374332	0.0139276	0.0470693	0.0285459	0.021544	0.0254958	0.0342593	0.00560748	0.00635209	0.00632911	0.00752587	0.012037	0.019879	0.0119556	0.0119556	0.0434419	0.047619	0.00779896	0.00601892	0.0110827	0.0350877	0.0275689	0.0250627	0.0242272	0.0200501	0.0309106	0.0151007	0.00675676	0.0150376	0.0175439	0.0183793	0.0225564	0.0242272	0.00506329	0.0117548	0.0150376	0.0125313	0.0108605	0.0116959	0.0083682	0.00918964	0.00501253
KU058637.1_L61R_opisthochrus_Babi	0.00909091	0.0208333	0.0256983	0.00880088	0.0352941	0.0130112	0.0435943	0.028597	0.0197487	0.0189215	0.0324675	0.00187266	0.00636364	0.00724638	0.00659755	0.012987	0.0147059	0.00855432	0.00855432	0.041841	0.0460251	0.0078125	0.00516796	0.0110827	0.0317992	0.0259414	0.023431	0.0242678	0.0200837	0.0292887	0.0134454	0.00846024	0.0150628	0.0175732	0.0150628	0.0209205	0.0225941	0.00507185	0.0100925	0.0133891	0.0108787	0.0108787	0.0083682	0.00670578	0.0108787	0.00669456	0.00669456
KU058637.1_SKIN_291682_macrourus_Vietnam	0.00909091	0.0208333	0.027933	0.00440044	0.0395722	0.0129991	0.0470693	0.0267618	0.021544	0.0245515	0.0342593	0.00560748	0.00635209	0.00542495	0.00658514	0.00925926	0.0190147	0.0102477	0.0119556	0.0417711	0.0459482	0.00779896	0.00601892	0.00937766	0.0334169	0.0258981	0.0233918	0.0242272	0.0200501	0.0275689	0.0134228	0.00422297	0.0150376	0.0175439	0.0167084	0.0208855	0.0225564	0.00675105	0.0100756	0.0150376	0.0125313	0.0108605	0.0116959	0.0083682	0.00918964	0.00501253	0.00501253	0.00669456
KU058637.1_JF409_macrourus_Laos	0.00681818	0.0223214	0.027933	0.00660066	0.0417112	0.0139276	0.0479574	0.0276539	0.0224417	0.0245515	0.0342593	0.00560748	0.00635209	0.00542495	0.00658514	0.00925926	0.0190147	0.0111016	0.0111016	0.0426065	0.0467836	0.00519931	0.00515907	0.0102302	0.0342523	0.0267335	0.0242272	0.0233918	0.0192147	0.0300752	0.0142617	0.00591216	0.0142022	0.0167084	0.0175439	0.021721	0.0233918	0.00590717	0.0109152	0.0142022	0.0116959	0.0100251	0.0108605	0.00753138	0.00835422	0.00417711	0.00417711	0.00585774	0.00417711
KU058637.1_JF401_macrourus_Laos	0.00681818	0.0223214	0.027933	0.00660066	0.0417112	0.0139276	0.0470693	0.0276539	0.0224417	0.0236072	0.0342593	0.00560748	0.00635209	0.00542495	0.00658514	0.0111111	0.0190147	0.0111016	0.0111016	0.0426065	0.0467836	0.00693241	0.00515907	0.0102302	0.0342523	0.0267335	0.0242272	0.0233918	0.0192147	0.0300752	0.0142617	0.00591216	0.0142022	0.0167084	0.0175439	0.021721	0.0233918	0.00590717	0.0109152	0.0142022	0.0116959	0.0100251	0.0108605	0.00753138	0.00835422	0.00417711	0.00417711	0.00585774	0.00417711
KU058637.1_MNHN04_macrourus_Thailand	0.00681818	0.0193452	0.0256983	0.00660066	0.0417112	0.0139276	0.0461812	0.0276539	0.0224417	0.0245515	0.0333333	0.00560748	0.00635209	0.00542495	0.00658514	0.00925926	0.0190147	0.00939368	0.0111016	0.0417711	0.0459482	0.00693241	0.00515907	0.0102302	0.0325815	0.0267335	0.0242272	0.021721	0.0192147	0.0292398	0.0125839	0.00591216	0.0142022	0.0167084	0.015873	0.0208855	0.0225564	0.00590717	0.0109152	0.0142022	0.0116959	0.0100251	0.0108605	0.00753138	0.00668338	0.00417711	0.00417711	0.00585774	0.00417711
KU058637.1_A129554_melanurus_Nias	0.00681818	0.0208333	0.027933	0.00880088	0.0406417	0.0129991	0.0497336	0.0285459	0.0179533	0.0254958	0.0333333	0.00654206	0.00725953	0.00813743	0.00376294	0.0138889	0.0181504	0.0102477	0.0102477	0.0426065	0.0467836	0.00866551	0.00601892	0.0119352	0.0359231	0.0267335	0.0208855	0.0250627	0.0208855	0.0300752	0.0142617	0.00929054	0.015873	0.0167084	0.0192147	0.0233918	0.0250627	0.00590717	0.0109152	0.0142022	0.0133668	0.0133668	0.0108605	0.00920502	0.0116959	0.0075188	0.0075188	0.00585774	0.0075188
KU058637.1_JF318_macrourus_Cambodia	0.00909091	0.0208333	0.0256983	0.00660066	0.0374332	0.0120706	0.0479574	0.0276539	0.018851	0.0226629	0.0324074	0.00373832	0.00453721	0.00542495	0.00470367	0.0111111	0.0172861	0.00939368	0.00939368	0.0426065	0.0467836	0.00606586	0.00429923	0.0102302	0.0342523	0.0267335	0.0225564	0.0233918	0.0192147	0.0300752	0.0125839	0.00760135	0.0142022	0.0167084	0.0175439	0.021721	0.0233918	0.00337553	0.00923594	0.0125313	0.0116959	0.0116959	0.00918964	0.00753138	0.0100251	0.00584795	0.00417711	0.0041841	0.00584795
KU058637.1_PBI_MAL_033_tricolor_Selangor	0.0113636	0.0193452	0.024581	0.00770077	0.0406417	0.0120706	0.0461812	0.0276539	0.0206463	0.0236072	0.0333333	0.0046729	0.00544465	0.00632911	0.0056444	0.012037	0.0172861	0.00939368	0.00939368	0.0409357	0.0451128	0.00693241	0.00429923	0.0102302	0.0325815	0.0250627	0.0225564	0.0233918	0.0192147	0.0300752	0.011745	0.00760135	0.0142022	0.0167084	0.0175439	0.021721	0.0233918	0.00421941	0.00923594	0.0125313	0.0116959	0.0116959	0.00918964	0.00753138	0.0100251	0.00584795	0.00584795	0.0041841	0.00584795
KU058637.1_A129549_melanurus_Nias	0.00681818	0.0193452	0.0256983	0.00660066	0.0395722	0.0111421	0.0470693	0.0267618	0.0197487	0.0226629	0.0324074	0.00373832	0.00453721	0.00542495	0.00470367	0.0111111	0.0164218	0.00853971	0.00853971	0.0417711	0.0459482	0.00606586	0.00343938	0.00937766	0.0334169	0.0242272	0.021721	0.0225564	0.0183793	0.0292398	0.011745	0.00675676	0.0133668	0.015873	0.0167084	0.0208855	0.0225564	0.00337553	0.00839631	0.0116959	0.0108605	0.0108605	0.00835422	0.00669456	0.00918964	0.00501253	0.00501253	0.00334728	0.00501253
KU058637.1_PBI_MAL_052_tricolor_Selangor	0.00681818	0.0193452	0.024581	0.00550055	0.0385027	0.0102136	0.0461812	0.0258698	0.018851	0.0217186	0.0314815	0.00280374	0.00362976	0.0045208	0.00376294	0.0101852	0.0155575	0.00768574	0.00768574	0.0409357	0.0451128	0.00519931	0.00257954	0.00852515	0.0325815	0.0250627	0.0208855	0.021721	0.0175439	0.0284043	0.010906	0.00591216	0.0125313	0.0150376	0.015873	0.0200501	0.021721	0.00253165	0.00755668	0.0108605	0.0100251	0.0100251	0.0075188	0.00585774	0.00835422	0.00417711	0.00417711	0.00251046	0.00417711
[truncated: 8 more columns]
