# Supplementary material for: Genomes From Historic DNA Unveil Massive Hidden Extinction and Terminal Endangerment in a Tropical Asian Songbird Radiation
Source: Mol Biol Evol. 2022 Sep 6;39(9):msac189. doi: 10.1093/molbev/msac189 (PMC9486911; doi:10.1093/molbev/msac189)
Supplement: msac189_Supplementary_Data [file msac189_supplementary_data.zip › TableS3.xlsx]

## Sheet: MatrixOutput
	KU058637.1_A129477_leggei_SriLanka	KU058637.1_A129549_melanurus_Nias	KU058637.1_A3_22478_tricolor_RiauIslands	KU058637.1_JF409_macrourus_Laos	KU058637.1_JF401_macrourus_Laos	KU058637.1_SKIN_291682_macrourus_Vietnam	KU058637.1_MNHN04_macrourus_Thailand	KU058637.1_NRM200336774_macrourus_Vietnam	KU058637.1_L1739_tricolor_Singapore	KU058637.1_JF1793_macrourus_Vietnam	KU058637.1_MNHN06_macrourus_Thailand	KU058637.1_JF4287_macrourus_Vietnam	KU058637.1_PBI_MAL_033_tricolor_Selangor	KU058637.1_L2328_tricolor_Singapore	KU058637.1_PBI_MAL_052_tricolor_Selangor	KU058637.1_A129554_melanurus_Nias	KU058637.1_L142_melanurus_Nias	KU058637.1_MNHN05_macrourus_Laos	KU058637.1_JF318_macrourus_Cambodia	KU058637.1_A129560_melanurus_Nias	KU058637.1_L230_tricolor_Singapore	KU058637.1_L58R_hypolizus	KU058637.1_JF4245_macrourus_Vietnam	KU058637.1_A322575_tricolor_Sumatra	KU058637.1_SKIN_462930_malabaricus_SW_India	KU058637.1_A344447_malabaricus_SW_India	KU058637.1_A3_22599_barbouri_Maratua	KU058637.1_DOT15021_stricklandii_Sabah	KU058637.1_JF163_macrourus_Laos	KU058637.1_DOT334_stricklandii_Sabah	KU058637.1_KK03_macrourus_Myanmar	KU058637.1_SKIN_580388_nigricauda_KangeanIsland	KU058637.1_L61R_opisthochrus_Babi	KU058637.1_L70_Unknown_Banyak	KU058637.1_JF411_macrourus_Laos	KU058637.1_SEA15_suavis_Sarawak	KU058637.1_SKIN_447773_suavis_SW_Borneo	KU058637.1_SKIN_447772_suavis_Kalimantan	KU058637.1_L86_melanurus_Nias	KU058637.1_L68_hypolizus_Simeulue	KU058637.1_NRM20036776_macrourus_Vietnam	KU058637.1_KK011_macrourus_Myanmar	KU058637.1_JF1795_macrourus_Vietnam	KU058637.1_JF200_macrourus_Laos	KU058637.1_L62R_hypolizus_Simeulue	KU058637.1_L171_melanurus_Siberut	KU058637.1_A322482_omissus_EastJava	KU058637.1_A3_4175_javanus_MidJava	KU058637.1_SKIN_580368_omissus_EastJava
KU058637.1_A129477_leggei_SriLanka
KU058637.1_A129549_melanurus_Nias	0.0228247
KU058637.1_A3_22478_tricolor_RiauIslands	0.0225413	0.00705638
KU058637.1_JF409_macrourus_Laos	0.0222368	0.00586143	0.00387409
KU058637.1_JF401_macrourus_Laos	0.022769	0.00656728	0.00442753	0.00254387
KU058637.1_SKIN_291682_macrourus_Vietnam	0.0226838	0.00814985	0.00442753	0.00493291	0.00518101
KU058637.1_MNHN04_macrourus_Thailand	0.0225112	0.00802737	0.00581275	0.0046874	0.00467351	0.0061285
KU058637.1_NRM200336774_macrourus_Vietnam	0.0234716	0.00864932	0.00696239	0.00470751	0.00518636	0.00649485	0.00595857
KU058637.1_L1739_tricolor_Singapore	0.0238542	0.00862011	0.00728964	0.00561235	0.00647746	0.0076071	0.00682685	0.00535876
KU058637.1_JF1793_macrourus_Vietnam	0.0229682	0.0100916	0.00682157	0.00644558	0.00675816	0.00716511	0.00646035	0.00609235	0.00622859
KU058637.1_MNHN06_macrourus_Thailand	0.0224316	0.00671364	0.00503567	0.00343665	0.00388005	0.00584329	0.0053273	0.00580055	0.00688166	0.0070642
KU058637.1_JF4287_macrourus_Vietnam	0.0231137	0.00892787	0.00683335	0.00586487	0.00602221	0.00704832	0.00681551	0.00566504	0.00526564	0.00505272	0.00704225
KU058637.1_PBI_MAL_033_tricolor_Selangor	0.0231138	0.00717011	0.007679	0.00699164	0.00715773	0.00860427	0.0080406	0.00830105	0.00820547	0.0101734	0.0068161	0.0093056
KU058637.1_L2328_tricolor_Singapore	0.023688	0.00909951	0.0100911	0.00850847	0.00872156	0.00981461	0.00844865	0.00774098	0.00635036	0.00795503	0.0089448	0.00744681	0.00661433
KU058637.1_PBI_MAL_052_tricolor_Selangor	0.0222149	0.00710526	0.00768485	0.00661644	0.0067171	0.0078202	0.00757825	0.00781412	0.00814909	0.00934288	0.00643847	0.00900619	0.00442651	0.00676019
KU058637.1_A129554_melanurus_Nias	0.0242687	0.00701363	0.00823245	0.00713631	0.00762513	0.00885304	0.00867508	0.00968523	0.00942073	0.0102996	0.00803954	0.0100876	0.00860495	0.0101907	0.00751438
KU058637.1_L142_melanurus_Nias	0.0242677	0.00839413	0.0103143	0.00870588	0.00909804	0.00988235	0.0094969	0.00925779	0.007944	0.00909194	0.00942285	0.00897925	0.00901961	0.00927357	0.00831438	0.00603922
KU058637.1_MNHN05_macrourus_Laos	0.0243018	0.00988644	0.00771905	0.00661809	0.00681363	0.00821698	0.00742376	0.00675629	0.00660555	0.00553756	0.007775	0.00495712	0.0100997	0.00816624	0.0100368	0.0110228	0.00960781
KU058637.1_JF318_macrourus_Cambodia	0.0242495	0.0089683	0.0083274	0.00699732	0.00725779	0.00889984	0.00794357	0.00730393	0.00614259	0.0072274	0.00797282	0.00572975	0.00768545	0.00692858	0.0070635	0.0100637	0.00879765	0.00690131
KU058637.1_A129560_melanurus_Nias	0.0231374	0.00829766	0.00838182	0.0073757	0.00763309	0.00910951	0.00925436	0.00989414	0.00977504	0.011236	0.00779065	0.010635	0.00830532	0.0102732	0.00824919	0.00906463	0.0109899	0.0117018	0.0104302
KU058637.1_L230_tricolor_Singapore	0.0255451	0.0111175	0.0115063	0.0109859	0.0112013	0.0124803	0.0114208	0.0104774	0.0088297	0.0102085	0.0112069	0.00876126	0.00869066	0.00722049	0.00875054	0.0121225	0.0106503	0.0110461	0.00883599	0.012552
KU058637.1_L58R_hypolizus	0.0240081	0.0094518	0.00994358	0.00933757	0.00972907	0.0104631	0.0101488	0.00952515	0.00941016	0.0104515	0.00977176	0.0098783	0.00933631	0.00899639	0.00919354	0.0100567	0.0095834	0.0108451	0.0102472	0.00811688	0.0106638
KU058637.1_JF4245_macrourus_Vietnam	0.0239714	0.0100617	0.00786904	0.00683875	0.00730759	0.00798283	0.00732773	0.00577994	0.00678748	0.00577307	0.00779186	0.00622979	0.00991293	0.00780043	0.00899027	0.0112661	0.0084819	0.00700156	0.00742798	0.0114247	0.00982375	0.0101446
KU058637.1_A322575_tricolor_Sumatra	0.023139	0.00812778	0.00858307	0.0077119	0.00848116	0.00898988	0.00926319	0.0102587	0.00973027	0.0107236	0.00850912	0.0103143	0.00721919	0.00933562	0.00728946	0.00911725	0.0109587	0.0112295	0.0101482	0.00955414	0.0106805	0.0106398	0.0109473
KU058637.1_SKIN_462930_malabaricus_SW_India	0.0232558	0.0113073	0.0107086	0.0103167	0.0107597	0.0109614	0.0112523	0.0120808	0.0124086	0.0117317	0.0110072	0.0128275	0.0117493	0.012563	0.0109681	0.012087	0.0131001	0.0140457	0.0128108	0.0116418	0.0144938	0.0131731	0.0137429	0.0120184
KU058637.1_A344447_malabaricus_SW_India	0.0234602	0.0115588	0.0119015	0.0106994	0.0112026	0.0121516	0.0120968	0.0127992	0.0127209	0.0130059	0.0113273	0.0137672	0.0121999	0.0136317	0.0116878	0.0118437	0.0130575	0.0145267	0.0134366	0.0120267	0.0153017	0.0135428	0.0139478	0.0126905	0.00595553
KU058637.1_A3_22599_barbouri_Maratua	0.0181155	0.0120336	0.0101747	0.00949437	0.0100464	0.0101568	0.0113712	0.0120018	0.0119668	0.00963781	0.0105499	0.0110553	0.0119232	0.0141309	0.0124959	0.012696	0.0158769	0.0130835	0.0139263	0.0123648	0.0138905	0.0137738	0.0132222	0.0129407	0.0141358	0.014904
KU058637.1_DOT15021_stricklandii_Sabah	0.0233857	0.0202379	0.0197855	0.0187729	0.0188765	0.0193595	0.0198867	0.0206592	0.0211799	0.0209696	0.0181842	0.0207534	0.0191596	0.0211852	0.0187931	0.0213029	0.0224314	0.022408	0.0215694	0.020626	0.024035	0.0225106	0.0221746	0.0212074	0.0207608	0.0218165	0.0133584
KU058637.1_JF163_macrourus_Laos	0.0230301	0.0172899	0.016795	0.0160246	0.016143	0.0171146	0.0170378	0.0170922	0.0175569	0.0186361	0.0157327	0.0173147	0.0170413	0.0181072	0.0166976	0.0184433	0.0190831	0.0185135	0.0177919	0.0181391	0.0200318	0.019354	0.018343	0.0191367	0.0184875	0.0197351	0.0131755	0.00734516
KU058637.1_DOT334_stricklandii_Sabah	0.0241169	0.0212095	0.0200623	0.0190638	0.0191695	0.020202	0.0198065	0.0212178	0.0210351	0.0205543	0.0190657	0.0208154	0.0200337	0.0215921	0.0192383	0.0216614	0.0233106	0.0223217	0.0218538	0.0207963	0.0244672	0.0227012	0.0224486	0.0217145	0.0211078	0.0225821	0.0140208	0.00654654	0.0108573
KU058637.1_KK03_macrourus_Myanmar	0.0236403	0.0146354	0.0141451	0.0127009	0.0128492	0.0138078	0.0140274	0.0135248	0.0137399	0.0156152	0.012812	0.0136578	0.0143776	0.0150244	0.0132956	0.0157314	0.0152504	0.0150396	0.0152504	0.015401	0.0174364	0.0158752	0.0147963	0.0162254	0.0168804	0.0179509	0.0124031	0.0116195	0.010989	0.0109053
KU058637.1_SKIN_580388_nigricauda_KangeanIsland	0.0250066	0.0225704	0.0221431	0.021171	0.0214799	0.0212286	0.0220153	0.022399	0.023477	0.0230174	0.0205898	0.0233199	0.0211605	0.0230266	0.02091	0.0230302	0.0244345	0.0248632	0.0237881	0.0221749	0.0262357	0.0241688	0.0244183	0.0233019	0.0228821	0.0232372	0.0155538	0.0105581	0.0138443	0.0120095	0.0151947
KU058637.1_L61R_opisthochrus_Babi	0.0250708	0.0106626	0.0113046	0.0105568	0.0108068	0.0116022	0.0105518	0.00968965	0.00930327	0.00979575	0.0112016	0.009188	0.0103502	0.00897614	0.0105511	0.0118704	0.0101264	0.0107111	0.00953961	0.0106912	0.0119904	0.00884774	0.0100465	0.0118628	0.0139742	0.0143991	0.0155777	0.0232075	0.0197306	0.0234212	0.0162206	0.0248611
KU058637.1_L70_Unknown_Banyak	0.0261374	0.0113202	0.0110416	0.0106487	0.0110953	0.0122207	0.0112596	0.010921	0.00926623	0.00884467	0.0105599	0.00971196	0.0105105	0.00799936	0.0110369	0.0120708	0.0106885	0.0114761	0.0104636	0.0108728	0.0113708	0.00950728	0.0107778	0.0118571	0.0144884	0.0159052	0.0146318	0.023697	0.020617	0.0237827	0.0168522	0.0261887	0.00751541
KU058637.1_JF411_macrourus_Laos	0.0233264	0.00949041	0.00811782	0.00653685	0.00673678	0.00832187	0.00668551	0.00714286	0.00631988	0.00626697	0.00646804	0.00629822	0.00942423	0.00826991	0.00922293	0.0107121	0.00956597	0.00699494	0.00720848	0.0108785	0.0110509	0.011232	0.00735346	0.0112907	0.0125804	0.0132122	0.0128973	0.0208089	0.0171611	0.0209608	0.0139255	0.0226972	0.0105052	0.0112678
KU058637.1_SEA15_suavis_Sarawak	0.0233181	0.0154886	0.0158331	0.0147024	0.0151551	0.0158044	0.015883	0.0162746	0.0162017	0.0155039	0.0151072	0.015847	0.0156998	0.0169098	0.0158606	0.0166667	0.0176803	0.016865	0.0172193	0.017217	0.0180225	0.0176236	0.0165329	0.016466	0.0163548	0.0179288	0.0157729	0.0198618	0.0190912	0.0204995	0.0176101	0.0218777	0.0183392	0.0189045	0.0169777
KU058637.1_SKIN_447773_suavis_SW_Borneo	0.0254781	0.0180529	0.0175099	0.0166373	0.0170879	0.0180936	0.0180239	0.0190739	0.0194849	0.0193086	0.0167814	0.0188473	0.0174449	0.0194139	0.0171068	0.018533	0.0193741	0.0201831	0.0195877	0.0181448	0.0223179	0.0205267	0.0202345	0.0185185	0.0176082	0.0194028	0.0171119	0.0210171	0.020872	0.0216209	0.0202525	0.0234129	0.0211324	0.0215239	0.0194515	0.00557344
KU058637.1_SKIN_447772_suavis_Kalimantan	0.0256971	0.0175357	0.017758	0.0163222	0.0169547	0.0181143	0.0180174	0.0191973	0.0198026	0.019616	0.0163662	0.0198322	0.0175058	0.0202293	0.0172789	0.018171	0.0201575	0.0209776	0.0197563	0.0173798	0.0228782	0.0207412	0.020732	0.0189738	0.0175346	0.0186575	0.0164495	0.0205412	0.0205626	0.0213102	0.0202228	0.0222725	0.0217332	0.0223443	0.0196649	0.00824435	0.0084122
KU058637.1_L86_melanurus_Nias	0.0253513	0.0101178	0.0122525	0.0105652	0.0112051	0.012575	0.0115665	0.0105498	0.00958954	0.00996278	0.0112933	0.00945073	0.0110573	0.0101666	0.0112888	0.00954033	0.00876347	0.0111594	0.0102987	0.0127352	0.012147	0.0108041	0.0113537	0.0131689	0.0159936	0.0157606	0.0157895	0.0239954	0.020536	0.0247289	0.0174322	0.0253966	0.0106483	0.0112932	0.0107066	0.0193245	0.0221178	0.0225689
KU058637.1_L68_hypolizus_Simeulue	0.0250807	0.011468	0.0117135	0.0107397	0.0113332	0.0122066	0.0111627	0.0100035	0.00996205	0.00984396	0.011191	0.0102241	0.0109964	0.00943741	0.0106826	0.011841	0.00963589	0.0121471	0.0110302	0.00940355	0.0115766	0.00814789	0.0103361	0.0117469	0.0138842	0.014625	0.014952	0.0238191	0.0198869	0.0241141	0.0169847	0.0255576	0.00956872	0.00924102	0.0111545	0.0173754	0.0210914	0.0211862	0.0114909
KU058637.1_NRM20036776_macrourus_Vietnam	0.0245873	0.0109459	0.00902126	0.0075131	0.00799118	0.00908465	0.00792721	0.00731222	0.00692617	0.0064779	0.00857143	0.00646178	0.0110943	0.00854449	0.0110208	0.0121129	0.0109794	0.00741459	0.00865344	0.0126224	0.0114934	0.0111197	0.00713187	0.0124411	0.0148015	0.0155108	0.0133379	0.0230154	0.0195587	0.0231966	0.0161212	0.025409	0.01126	0.012262	0.0077296	0.0174275	0.0210657	0.0216594	0.0113427	0.011942
KU058637.1_KK011_macrourus_Myanmar	0.0260699	0.0124131	0.00905581	0.00892314	0.0099264	0.00998516	0.0100608	0.00797537	0.0081024	0.00669666	0.0105019	0.00682781	0.01283	0.00888757	0.0122132	0.0135436	0.0110823	0.00860244	0.0095497	0.0137801	0.0112688	0.011913	0.00836304	0.0135038	0.0153189	0.0162031	0.0139868	0.0242604	0.0194108	0.0247455	0.0159571	0.0262728	0.0122026	0.0116262	0.00835615	0.0178313	0.022378	0.0225666	0.0115036	0.0130316	0.00950318
KU058637.1_JF1795_macrourus_Vietnam	0.0246414	0.0102215	0.00925583	0.00768574	0.00844391	0.00978168	0.00845831	0.00751935	0.00686303	0.00605224	0.00876437	0.00650602	0.0102375	0.00885559	0.0102932	0.0112862	0.00949163	0.00785939	0.00750415	0.01211	0.00998274	0.0114893	0.00793254	0.0117188	0.0141975	0.0145762	0.0130154	0.0220881	0.0184736	0.022342	0.0155692	0.024216	0.0108401	0.0115872	0.0070566	0.0164857	0.0203575	0.0209525	0.0112385	0.0109321	0.00838817	0.00948725
KU058637.1_JF200_macrourus_Laos	0.0256095	0.0136743	0.0127307	0.0124617	0.012623	0.0130429	0.0135375	0.0117806	0.0114321	0.0120947	0.0127032	0.0118795	0.0134414	0.0124086	0.0128526	0.0146919	0.0137062	0.0128797	0.0123795	0.014595	0.0141656	0.0144475	0.0128321	0.0153251	0.0164685	0.0174407	0.0124055	0.0146751	0.0132704	0.0160081	0.0126093	0.0199631	0.0153751	0.0153046	0.0128565	0.0182791	0.0217141	0.0219083	0.0151437	0.0144907	0.013734	0.0146988	0.0125208
KU058637.1_L62R_hypolizus_Simeulue	0.026299	0.0128973	0.0132011	0.0124639	0.0129441	0.0136706	0.0124189	0.0111854	0.0104056	0.0113127	0.0131691	0.00965451	0.0125379	0.00920755	0.012627	0.0134356	0.0110382	0.011279	0.0108876	0.0114805	0.0120889	0.00858984	0.0105436	0.0136833	0.0161336	0.0168274	0.0159041	0.0264252	0.0220813	0.0261212	0.0192062	0.0281379	0.0101846	0.00944483	0.0115374	0.0190018	0.0230823	0.0237523	0.0102376	0.00952178	0.0110497	0.0121065	0.0108929	0.0162758
KU058637.1_L171_melanurus_Siberut	0.0256742	0.010099	0.0110623	0.0101888	0.0107184	0.0115239	0.0104669	0.00933588	0.00912396	0.00921903	0.0111218	0.00915605	0.0106665	0.00922169	0.0100414	0.0111111	0.00846916	0.0105501	0.0102636	0.0124338	0.0108401	0.0108854	0.0105721	0.0116831	0.0141815	0.015033	0.015925	0.0236172	0.0196915	0.0237385	0.0167169	0.0251663	0.0107007	0.0111663	0.0102553	0.0180122	0.0216949	0.0219133	0.0115342	0.0117913	0.0113125	0.0114776	0.0105654	0.0148532	0.0116496
KU058637.1_A322482_omissus_EastJava	0.0319284	0.0307924	0.0300575	0.0300358	0.0306851	0.0306365	0.0306924	0.0307176	0.03121	0.02669	0.0299244	0.0288786	0.0306875	0.0305862	0.0304375	0.0319006	0.0314589	0.0313326	0.0317821	0.0316742	0.0309783	0.029687	0.0297523	0.0292148	0.0297714	0.0315173	0.0251998	0.0299984	0.0296552	0.0308691	0.0299697	0.0314555	0.0310444	0.031398	0.0305468	0.0299243	0.0326285	0.0328848	0.0315629	0.0315949	0.0314085	0.0311921	0.030549	0.0322712	0.0313551	0.0310529
KU058637.1_A3_4175_javanus_MidJava	0.0249338	0.0217577	0.0206009	0.0202218	0.0205631	0.0209898	0.0209898	0.0213679	0.0227818	0.0208333	0.020721	0.0218164	0.0212457	0.0225086	0.0213311	0.021843	0.0239261	0.0224565	0.0228616	0.021843	0.0243189	0.02257	0.0218461	0.0211347	0.0212457	0.0226109	0.0176644	0.0221843	0.0217598	0.0232082	0.0216424	0.0244361	0.023352	0.0242575	0.0224454	0.0215272	0.0238055	0.0233293	0.0257383	0.0236452	0.0239243	0.0230921	0.023156	0.0238426	0.0248654	0.0230217	0.0128182
KU058637.1_SKIN_580368_omissus_EastJava	0.0290017	0.0259569	0.024849	0.0244877	0.0250228	0.0259347	0.0257088	0.0262702	0.0267773	0.0263542	0.0246182	0.0265799	0.0252736	0.0268417	0.0246212	0.0261801	0.0280028	0.0275506	0.0271328	0.0255109	0.0292974	0.0272265	0.0273705	0.0267402	0.025319	0.026745	0.023042	0.0239833	0.0249368	0.0247773	0.0254651	0.0260944	0.0280808	0.0290531	0.0266133	0.0248311	0.0262628	0.0257052	0.0291664	0.0282569	0.0286602	0.029364	0.0275901	0.0270839	0.0295779	0.0284431	0.0136997	0.01076
KU058637.1_L232_tricolor_Singapore	0.0260488	0.0112068	0.0118563	0.0108204	0.0116176	0.0119429	0.0118436	0.0105076	0.00938578	0.00956531	0.011689	0.00996384	0.0112836	0.00957542	0.0112898	0.0127793	0.0108747	0.0115157	0.0107769	0.0126921	0.0113736	0.0106881	0.0107227	0.012163	0.0153317	0.0156239	0.0153863	0.0248205	0.0204294	0.02514	0.0172497	0.0264663	0.0117696	0.0110693	0.0111645	0.0182517	0.0222708	0.0226631	0.0123356	0.0116408	0.0119409	0.0103482	0.0101157	0.0146345	0.0121455	0.0110784	0.0327388	0.0241292	0.0295546
KU058637.1_L244_tricolor_Singapore	0.0275837	0.0132061	0.0129725	0.0123581	0.0130047	0.0135649	0.0127956	0.0120023	0.0109286	0.0093907	0.0131464	0.0113036	0.0127754	0.0119176	0.0127855	0.0142119	0.0118145	0.0129438	0.0119327	0.0140865	0.013589	0.0131972	0.0120421	0.0121427	0.0160075	0.0164594	0.0164752	0.0253374	0.0221947	0.0258528	0.0177157	0.0271967	0.0131817	0.0121088	0.0127172	0.0194843	0.0235446	0.0237374	0.0138529	0.0133951	0.0138256	0.014066	0.0112931	0.0163874	0.013712	0.0133412	0.0315105	0.0238052	0.0304861
KU058637.1_L69_tricolor_Aceh	0.0260876	0.0105263	0.0110005	0.0100339	0.01097	0.011321	0.0104701	0.00947446	0.00703817	0.0091269	0.0109449	0.00866792	0.00994881	0.00701426	0.0100296	0.011752	0.00984817	0.01009	0.00793476	0.0122726	0.0085064	0.0107034	0.0100349	0.0107831	0.0150736	0.0148736	0.0144163	0.0238627	0.0203815	0.0239504	0.0174095	0.0257905	0.0112409	0.011547	0.00871898	0.0184493	0.0219289	0.0224059	0.0112837	0.0112622	0.00983291	0.0108537	0.00959269	0.0137037	0.0119879	0.0100532	0.0327381	0.0252429	0.0295926
KU058637.1_A3_22515_tricolor_Langkawi	0.0327961	0.026856	0.026658	0.0259027	0.026251	0.0262991	0.0271812	0.0274797	0.0275579	0.0253315	0.0263757	0.0277197	0.0264342	0.028358	0.0270232	0.0280512	0.0291035	0.0285916	0.0277537	0.0274888	0.0307727	0.0291081	0.0280054	0.0274891	0.0283059	0.028276	0.024297	0.0291057	0.0284087	0.0299001	0.0285775	0.0300063	0.0299367	0.0306138	0.0279872	0.0299062	0.0310808	0.0293141	0.0309675	0.0295395	0.0297934	0.0298826	0.0292014	0.0294392	0.0313951	0.0300898	0.0361545	0.0286162	0.031593
KU058637.1_SKIN_580290_albiventris_AndamanIsland	0.0389149	0.036558	0.0357987	0.0356721	0.0359426	0.0367148	0.0368411	0.0370808	0.037594	0.0345044	0.0356318	0.0371914	0.0363601	0.0372512	0.0365064	0.0376471	0.0374163	0.0387201	0.0375034	0.0374579	0.0406	0.0387855	0.0384331	0.0365083	0.0370687	0.0371936	0.0297085	0.0340376	0.0346894	0.0344108	0.0360259	0.0344805	0.0391562	0.0401628	0.0371804	0.035295	0.0373485	0.0348584	0.0401744	0.0394178	0.0396204	0.0394772	0.0385905	0.0376652	0.0415783	0.0398855	0.0391566	0.0316699	0.0345752
KU058637.1_SKIN_580291_albiventris_AndamanIsland	0.0393566	0.0367191	0.036245	0.036583	0.0366324	0.0361851	0.036755	0.0370935	0.0380205	0.0353862	0.0364973	0.0372959	0.0367724	0.0376973	0.0364949	0.0376838	0.0371771	0.0390169	0.037549	0.0371838	0.0404346	0.0391478	0.0383451	0.0369006	0.0367662	0.0376298	0.0302495	0.0350521	0.0357334	0.0355436	0.0371353	0.034782	0.0392051	0.0407349	0.0375561	0.0359023	0.0378	0.0358392	0.0402382	0.0394852	0.0405976	0.0399567	0.0382806	0.0385088	0.0423052	0.0397193	0.0398286	0.0324232	0.0354377
KU058637.1_L223_tricolor_Singapore	0.0312477	0.0183559	0.0173176	0.0179506	0.0179115	0.0184716	0.0180933	0.0153593	0.0147744	0.0134814	0.0182152	0.0143142	0.0171474	0.0133974	0.0180526	0.0197273	0.017134	0.0165036	0.0157196	0.0199753	0.0164903	0.0165839	0.0160322	0.0155864	0.0220813	0.0224776	0.0197147	0.0307715	0.0266413	0.0307491	0.02407	0.0320593	0.0181431	0.0170203	0.0159855	0.0228906	0.0282027	0.0286069	0.0170867	0.0192477	0.015531	0.0173423	0.016003	0.0211889	0.0160888	0.0174354	0.0335324	0.0278666	0.0356441
KU058637.1_L87_melanurus_Nias	0.0394372	0.0267646	0.0286903	0.027215	0.0274396	0.0283229	0.027879	0.0264361	0.0266712	0.0270414	0.0275928	0.0253154	0.0278582	0.0266381	0.0274212	0.0260981	0.0236102	0.0280112	0.0277139	0.0290776	0.0268222	0.0287344	0.0273644	0.0286583	0.0306212	0.0308721	0.0299889	0.0376268	0.0346051	0.0380095	0.0327669	0.0395407	0.02704	0.0274888	0.0277369	0.0338766	0.0374303	0.0372153	0.0234013	0.028777	0.0284513	0.0283331	0.0269312	0.0307863	0.0285448	0.0273497	0.0465527	0.0395407	0.0427656
[truncated: 8 more columns]
